# Supplementary material for: Comparative and Expression Analysis of Ubiquitin Conjugating Domain-Containing Genes in Two Pyrus Species
Source: Cells. 2018 Jul 16;7(7):77. doi: 10.3390/cells7070077 (PMC6071128; doi:10.3390/cells7070077)
Supplement: Supplementary file 1 [file cells-07-00077-s001.zip]

Archive with 8 entries (8 files):
- Table S1.xlsx
- Table S2.xlsx
- Table S3.xlsx
- Table S4.xlsx
- Figure S1.pdf
- Figure S2.pdf
- Figure S3.tif
- Figure S4.pdf
