# Supplementary material for: Comparative and Expression Analysis of Ubiquitin Conjugating Domain-Containing Genes in Two Pyrus Species
Source: Cells. 2018 Jul 16;7(7):77. doi: 10.3390/cells7070077 (PMC6071128; doi:10.3390/cells7070077)
Supplement: Supplementary file 1 [file cells-07-00077-s001.zip › Table S1.xlsx]

## Sheet: Sheet1
Homologous analyses of UBC genes in two Pyrus
Numbles	homologous genes
segdup00001	PbrUBC01	PbrUBC77
segdup00002	PbrUBC01	PbrUBC47
segdup00003	PbrUBC01	PbrUBC04
segdup00004	PbrUBC01	PbrUBC22
segdup00005	PbrUBC01	PbrUBC58
segdup00006	PbrUBC01	PbrUBC03
segdup00007	PbrUBC01	PbrUBC52
segdup00008	PbrUBC01	PbrUBC40
segdup00009	PbrUBC01	PbrUBC51
segdup00010	PbrUBC03	PbrUBC72
segdup00011	PbrUBC03	PbrUBC47
segdup00012	PbrUBC03	PbrUBC68
segdup00013	PbrUBC03	PbrUBC22
segdup00014	PbrUBC03	PbrUBC57
segdup00015	PbrUBC03	PbrUBC52
segdup00016	PbrUBC03	PbrUBC43
segdup00017	PbrUBC03	PbrUBC40
segdup00018	PbrUBC03	PbrUBC37
segdup00019	PbrUBC04	PbrUBC32
segdup00020	PbrUBC04	PbrUBC47
segdup00021	PbrUBC04	PbrUBC58
segdup00022	PbrUBC04	PbrUBC06
segdup00023	PbrUBC04	PbrUBC70
segdup00024	PbrUBC04	PbrUBC40
segdup00025	PbrUBC04	PbrUBC51
segdup00026	PbrUBC04	PbrUBC45
segdup00027	PbrUBC05	PbrUBC20
segdup00028	PbrUBC05	PbrUBC14
segdup00029	PbrUBC05	PbrUBC22
segdup00030	PbrUBC05	PbrUBC06
segdup00031	PbrUBC06	PbrUBC20
segdup00032	PbrUBC06	PbrUBC12
segdup00033	PbrUBC06	PbrUBC15
segdup00034	PbrUBC07	PbrUBC26
segdup00035	PbrUBC07	PbrUBC20
segdup00036	PbrUBC10	PbrUBC82
segdup00037	PbrUBC12	PbrUBC26
segdup00038	PbrUBC15	PbrUBC80
segdup00039	PbrUBC15	PbrUBC25
segdup00040	PbrUBC16	PbrUBC17
segdup00041	PbrUBC17	PbrUBC55
segdup00042	PbrUBC17	PbrUBC47
segdup00043	PbrUBC17	PbrUBC67
segdup00044	PbrUBC17	PbrUBC14
segdup00045	PbrUBC17	PbrUBC68
segdup00046	PbrUBC17	PbrUBC22
segdup00047	PbrUBC17	PbrUBC56
segdup00048	PbrUBC17	PbrUBC06
segdup00049	PbrUBC17	PbrUBC05
segdup00050	PbrUBC18	PbrUBC19
segdup00051	PbrUBC19	PbrUBC25
segdup00052	PbrUBC19	PbrUBC29
segdup00053	PbrUBC20	PbrUBC29
segdup00054	PbrUBC21	PbrUBC74
segdup00055	PbrUBC21	PbrUBC23
segdup00056	PbrUBC25	PbrUBC80
segdup00057	PbrUBC29	PbrUBC28
segdup00058	PbrUBC30	PbrUBC68
segdup00059	PbrUBC30	PbrUBC56
segdup00060	PbrUBC30	PbrUBC05
segdup00061	PbrUBC31	PbrUBC19
segdup00062	PbrUBC31	PbrUBC68
segdup00063	PbrUBC31	PbrUBC60
segdup00064	PbrUBC31	PbrUBC64
segdup00065	PbrUBC31	PbrUBC66
segdup00066	PbrUBC31	PbrUBC70
segdup00067	PbrUBC31	PbrUBC43
segdup00068	PbrUBC31	PbrUBC25
segdup00069	PbrUBC31	PbrUBC71
segdup00070	PbrUBC31	PbrUBC38
segdup00071	PbrUBC32	PbrUBC47
segdup00072	PbrUBC32	PbrUBC61
segdup00073	PbrUBC32	PbrUBC24
segdup00074	PbrUBC34	PbrUBC19
segdup00075	PbrUBC34	PbrUBC55
segdup00076	PbrUBC34	PbrUBC35
segdup00077	PbrUBC34	PbrUBC17
segdup00078	PbrUBC34	PbrUBC15
segdup00079	PbrUBC34	PbrUBC41
segdup00080	PbrUBC35	PbrUBC21
segdup00081	PbrUBC35	PbrUBC56
segdup00082	PbrUBC35	PbrUBC12
segdup00083	PbrUBC35	PbrUBC17
segdup00084	PbrUBC36	PbrUBC66
segdup00085	PbrUBC36	PbrUBC18
segdup00086	PbrUBC36	PbrUBC15
segdup00087	PbrUBC36	PbrUBC45
segdup00088	PbrUBC37	PbrUBC21
segdup00089	PbrUBC37	PbrUBC47
segdup00090	PbrUBC37	PbrUBC68
segdup00091	PbrUBC37	PbrUBC58
segdup00092	PbrUBC37	PbrUBC66
segdup00093	PbrUBC37	PbrUBC69
segdup00094	PbrUBC37	PbrUBC10
segdup00095	PbrUBC37	PbrUBC43
segdup00096	PbrUBC37	PbrUBC15
segdup00097	PbrUBC37	PbrUBC82
segdup00098	PbrUBC38	PbrUBC19
segdup00099	PbrUBC38	PbrUBC64
segdup00100	PbrUBC38	PbrUBC06
segdup00101	PbrUBC39	PbrUBC68
segdup00102	PbrUBC39	PbrUBC11
segdup00103	PbrUBC40	PbrUBC47
segdup00104	PbrUBC40	PbrUBC52
segdup00105	PbrUBC41	PbrUBC12
segdup00106	PbrUBC41	PbrUBC15
segdup00107	PbrUBC41	PbrUBC45
segdup00108	PbrUBC41	PbrUBC09
segdup00109	PbrUBC44	PbrUBC54
segdup00110	PbrUBC45	PbrUBC14
segdup00111	PbrUBC45	PbrUBC68
segdup00112	PbrUBC45	PbrUBC23
segdup00113	PbrUBC45	PbrUBC62
segdup00114	PbrUBC45	PbrUBC06
segdup00115	PbrUBC45	PbrUBC15
segdup00116	PbrUBC45	PbrUBC51
segdup00117	PbrUBC46	PbrUBC55
segdup00118	PbrUBC46	PbrUBC49
segdup00119	PbrUBC46	PbrUBC50
segdup00120	PbrUBC46	PbrUBC61
segdup00121	PbrUBC48	PbrUBC06
segdup00122	PbrUBC49	PbrUBC50
segdup00123	PbrUBC50	PbrUBC72
segdup00124	PbrUBC50	PbrUBC20
segdup00125	PbrUBC50	PbrUBC14
segdup00126	PbrUBC50	PbrUBC68
segdup00127	PbrUBC50	PbrUBC22
segdup00128	PbrUBC50	PbrUBC69
segdup00129	PbrUBC50	PbrUBC06
segdup00130	PbrUBC50	PbrUBC52
segdup00131	PbrUBC50	PbrUBC05
segdup00132	PbrUBC50	PbrUBC51
segdup00133	PbrUBC51	PbrUBC70
segdup00134	PbrUBC52	PbrUBC14
segdup00135	PbrUBC52	PbrUBC22
segdup00136	PbrUBC52	PbrUBC60
segdup00137	PbrUBC53	PbrUBC21
segdup00138	PbrUBC53	PbrUBC56
segdup00139	PbrUBC54	PbrUBC55
segdup00140	PbrUBC54	PbrUBC09
segdup00141	PbrUBC55	PbrUBC26
segdup00142	PbrUBC55	PbrUBC21
segdup00143	PbrUBC55	PbrUBC10
segdup00144	PbrUBC55	PbrUBC06
segdup00145	PbrUBC55	PbrUBC25
segdup00146	PbrUBC56	PbrUBC20
segdup00147	PbrUBC56	PbrUBC14
segdup00148	PbrUBC56	PbrUBC60
segdup00149	PbrUBC56	PbrUBC57
segdup00150	PbrUBC56	PbrUBC06
segdup00151	PbrUBC57	PbrUBC20
segdup00152	PbrUBC58	PbrUBC26
segdup00153	PbrUBC58	PbrUBC47
segdup00154	PbrUBC58	PbrUBC20
segdup00155	PbrUBC58	PbrUBC14
segdup00156	PbrUBC58	PbrUBC68
segdup00157	PbrUBC58	PbrUBC56
segdup00158	PbrUBC58	PbrUBC69
segdup00159	PbrUBC58	PbrUBC07
segdup00160	PbrUBC58	PbrUBC12
segdup00161	PbrUBC58	PbrUBC06
segdup00162	PbrUBC58	PbrUBC52
segdup00163	PbrUBC58	PbrUBC43
segdup00164	PbrUBC58	PbrUBC05
segdup00165	PbrUBC58	PbrUBC15
segdup00166	PbrUBC58	PbrUBC45
segdup00167	PbrUBC60	PbrUBC14
segdup00168	PbrUBC60	PbrUBC06
segdup00169	PbrUBC60	PbrUBC05
segdup00170	PbrUBC60	PbrUBC25
segdup00171	PbrUBC61	PbrUBC05
segdup00172	PbrUBC62	PbrUBC63
segdup00173	PbrUBC63	PbrUBC06
segdup00174	PbrUBC64	PbrUBC19
segdup00175	PbrUBC66	PbrUBC80
segdup00176	PbrUBC66	PbrUBC25
segdup00177	PbrUBC66	PbrUBC15
segdup00178	PbrUBC68	PbrUBC19
segdup00179	PbrUBC68	PbrUBC14
segdup00180	PbrUBC68	PbrUBC06
segdup00181	PbrUBC68	PbrUBC25
segdup00182	PbrUBC70	PbrUBC19
segdup00183	PbrUBC70	PbrUBC72
segdup00184	PbrUBC70	PbrUBC20
segdup00185	PbrUBC70	PbrUBC12
segdup00186	PbrUBC70	PbrUBC25
segdup00187	PbrUBC70	PbrUBC29
segdup00188	PbrUBC70	PbrUBC28
segdup00189	PbrUBC70	PbrUBC71
segdup00190	PbrUBC71	PbrUBC29
segdup00191	PbrUBC71	PbrUBC28
segdup00192	PbrUBC72	PbrUBC14
segdup00193	PcpUBC35	PcpUBC01
segdup00194	PcpUBC34	PcpUBC03
segdup00195	PcpUBC39	PcpUBC03
segdup00196	PcpUBC51	PcpUBC03
segdup00197	PcpUBC54	PcpUBC03
segdup00198	PcpUBC56	PcpUBC03
segdup00199	PcpUBC58	PcpUBC03
segdup00200	PcpUBC20	PcpUBC04
segdup00201	PcpUBC38	PcpUBC04
segdup00202	PcpUBC42	PcpUBC04
segdup00203	PcpUBC48	PcpUBC04
segdup00204	PcpUBC54	PcpUBC04
segdup00205	PcpUBC59	PcpUBC04
segdup00206	PcpUBC65	PcpUBC04
segdup00207	PcpUBC20	PcpUBC05
segdup00208	PcpUBC34	PcpUBC05
segdup00209	PcpUBC36	PcpUBC05
segdup00210	PcpUBC38	PcpUBC05
segdup00211	PcpUBC42	PcpUBC05
segdup00212	PcpUBC44	PcpUBC05
segdup00213	PcpUBC51	PcpUBC05
segdup00214	PcpUBC54	PcpUBC05
segdup00215	PcpUBC05	PcpUBC06
segdup00216	PcpUBC20	PcpUBC06
segdup00217	PcpUBC36	PcpUBC06
segdup00218	PcpUBC39	PcpUBC06
segdup00219	PcpUBC45	PcpUBC06
segdup00220	PcpUBC52	PcpUBC06
segdup00221	PcpUBC39	PcpUBC07
segdup00222	PcpUBC62	PcpUBC07
segdup00223	PcpUBC04	PcpUBC08
segdup00224	PcpUBC06	PcpUBC08
segdup00225	PcpUBC35	PcpUBC08
segdup00226	PcpUBC39	PcpUBC08
segdup00227	PcpUBC40	PcpUBC08
segdup00228	PcpUBC44	PcpUBC08
segdup00229	PcpUBC45	PcpUBC08
segdup00230	PcpUBC53	PcpUBC08
segdup00231	PcpUBC63	PcpUBC08
segdup00232	PcpUBC34	PcpUBC09
segdup00233	PcpUBC38	PcpUBC09
segdup00234	PcpUBC03	PcpUBC10
segdup00235	PcpUBC35	PcpUBC10
segdup00236	PcpUBC36	PcpUBC10
segdup00237	PcpUBC37	PcpUBC10
segdup00238	PcpUBC62	PcpUBC10
segdup00239	PcpUBC35	PcpUBC11
segdup00240	PcpUBC37	PcpUBC11
segdup00241	PcpUBC65	PcpUBC11
segdup00242	PcpUBC34	PcpUBC12
segdup00243	PcpUBC48	PcpUBC12
segdup00244	PcpUBC01	PcpUBC13
segdup00245	PcpUBC04	PcpUBC13
segdup00246	PcpUBC06	PcpUBC13
segdup00247	PcpUBC09	PcpUBC13
segdup00248	PcpUBC35	PcpUBC13
segdup00249	PcpUBC40	PcpUBC13
segdup00250	PcpUBC42	PcpUBC13
segdup00251	PcpUBC49	PcpUBC13
segdup00252	PcpUBC56	PcpUBC13
segdup00253	PcpUBC58	PcpUBC13
segdup00254	PcpUBC61	PcpUBC13
segdup00255	PcpUBC64	PcpUBC13
segdup00256	PcpUBC66	PcpUBC13
segdup00257	PcpUBC34	PcpUBC14
segdup00258	PcpUBC40	PcpUBC14
segdup00259	PcpUBC44	PcpUBC14
segdup00260	PcpUBC13	PcpUBC15
segdup00261	PcpUBC54	PcpUBC15
segdup00262	PcpUBC58	PcpUBC15
segdup00263	PcpUBC63	PcpUBC15
segdup00264	PcpUBC33	PcpUBC16
segdup00265	PcpUBC37	PcpUBC16
segdup00266	PcpUBC61	PcpUBC16
segdup00267	PcpUBC33	PcpUBC17
segdup00268	PcpUBC36	PcpUBC18
segdup00269	PcpUBC48	PcpUBC18
segdup00270	PcpUBC14	PcpUBC19
segdup00271	PcpUBC20	PcpUBC19
segdup00272	PcpUBC42	PcpUBC19
segdup00273	PcpUBC58	PcpUBC19
segdup00274	PcpUBC05	PcpUBC20
segdup00275	PcpUBC38	PcpUBC20
segdup00276	PcpUBC40	PcpUBC20
segdup00277	PcpUBC42	PcpUBC20
segdup00278	PcpUBC44	PcpUBC20
segdup00279	PcpUBC45	PcpUBC20
segdup00280	PcpUBC06	PcpUBC21
segdup00281	PcpUBC09	PcpUBC21
segdup00282	PcpUBC38	PcpUBC21
segdup00283	PcpUBC48	PcpUBC21
segdup00284	PcpUBC06	PcpUBC23
segdup00285	PcpUBC13	PcpUBC23
segdup00286	PcpUBC39	PcpUBC23
segdup00287	PcpUBC53	PcpUBC23
segdup00288	PcpUBC61	PcpUBC23
segdup00289	PcpUBC64	PcpUBC23
segdup00290	PcpUBC04	PcpUBC24
segdup00291	PcpUBC08	PcpUBC24
segdup00292	PcpUBC09	PcpUBC24
segdup00293	PcpUBC20	PcpUBC24
segdup00294	PcpUBC21	PcpUBC24
segdup00295	PcpUBC34	PcpUBC24
segdup00296	PcpUBC35	PcpUBC24
segdup00297	PcpUBC38	PcpUBC24
segdup00298	PcpUBC41	PcpUBC24
segdup00299	PcpUBC54	PcpUBC24
segdup00300	PcpUBC60	PcpUBC24
segdup00301	PcpUBC01	PcpUBC25
segdup00302	PcpUBC13	PcpUBC25
segdup00303	PcpUBC15	PcpUBC25
segdup00304	PcpUBC34	PcpUBC25
segdup00305	PcpUBC37	PcpUBC25
segdup00306	PcpUBC44	PcpUBC25
segdup00307	PcpUBC54	PcpUBC25
segdup00308	PcpUBC60	PcpUBC25
segdup00309	PcpUBC02	PcpUBC26
segdup00310	PcpUBC03	PcpUBC27
segdup00311	PcpUBC06	PcpUBC27
segdup00312	PcpUBC07	PcpUBC27
segdup00313	PcpUBC16	PcpUBC27
segdup00314	PcpUBC20	PcpUBC27
segdup00315	PcpUBC51	PcpUBC27
segdup00316	PcpUBC56	PcpUBC27
segdup00317	PcpUBC05	PcpUBC28
segdup00318	PcpUBC20	PcpUBC28
segdup00319	PcpUBC04	PcpUBC29
segdup00320	PcpUBC08	PcpUBC29
segdup00321	PcpUBC20	PcpUBC29
segdup00322	PcpUBC39	PcpUBC29
segdup00323	PcpUBC44	PcpUBC29
segdup00324	PcpUBC53	PcpUBC29
segdup00325	PcpUBC58	PcpUBC29
segdup00326	PcpUBC62	PcpUBC29
segdup00327	PcpUBC15	PcpUBC30
segdup00328	PcpUBC25	PcpUBC30
segdup00329	PcpUBC27	PcpUBC30
segdup00330	PcpUBC39	PcpUBC30
segdup00331	PcpUBC44	PcpUBC30
segdup00332	PcpUBC48	PcpUBC30
segdup00333	PcpUBC51	PcpUBC30
segdup00334	PcpUBC60	PcpUBC30
segdup00335	PcpUBC04	PcpUBC31
segdup00336	PcpUBC10	PcpUBC31
segdup00337	PcpUBC28	PcpUBC31
segdup00338	PcpUBC35	PcpUBC31
segdup00339	PcpUBC44	PcpUBC31
segdup00340	PcpUBC59	PcpUBC31
segdup00341	PcpUBC01	PcpUBC32
segdup00342	PcpUBC13	PcpUBC32
segdup00343	PcpUBC15	PcpUBC32
segdup00344	PcpUBC29	PcpUBC32
segdup00345	PcpUBC35	PcpUBC32
segdup00346	PcpUBC39	PcpUBC32
segdup00347	PcpUBC61	PcpUBC32
segdup00348	PcpUBC33	PcpUBC34
segdup00349	PcpUBC33	PcpUBC38
segdup00350	PcpUBC35	PcpUBC39
segdup00351	PcpUBC36	PcpUBC39
segdup00352	PcpUBC39	PcpUBC42
segdup00353	PcpUBC34	PcpUBC44
segdup00354	PcpUBC38	PcpUBC44
segdup00355	PcpUBC42	PcpUBC44
segdup00356	PcpUBC42	PcpUBC45
segdup00357	PcpUBC40	PcpUBC48
segdup00358	PcpUBC44	PcpUBC48
segdup00359	PcpUBC45	PcpUBC48
segdup00360	PcpUBC39	PcpUBC52
segdup00361	PcpUBC40	PcpUBC52
segdup00362	PcpUBC42	PcpUBC52
segdup00363	PcpUBC20	PcpUBC53
segdup00364	PcpUBC38	PcpUBC53
segdup00365	PcpUBC39	PcpUBC53
segdup00366	PcpUBC40	PcpUBC53
segdup00367	PcpUBC41	PcpUBC53
segdup00368	PcpUBC42	PcpUBC53
segdup00369	PcpUBC48	PcpUBC53
segdup00370	PcpUBC34	PcpUBC54
segdup00371	PcpUBC42	PcpUBC54
segdup00372	PcpUBC38	PcpUBC55
segdup00373	PcpUBC39	PcpUBC55
segdup00374	PcpUBC44	PcpUBC55
segdup00375	PcpUBC54	PcpUBC55
segdup00376	PcpUBC34	PcpUBC56
segdup00377	PcpUBC39	PcpUBC56
segdup00378	PcpUBC51	PcpUBC56
segdup00379	PcpUBC54	PcpUBC56
segdup00380	PcpUBC34	PcpUBC58
segdup00381	PcpUBC41	PcpUBC58
segdup00382	PcpUBC42	PcpUBC58
segdup00383	PcpUBC45	PcpUBC58
segdup00384	PcpUBC47	PcpUBC58
segdup00385	PcpUBC51	PcpUBC58
segdup00386	PcpUBC54	PcpUBC58
segdup00387	PcpUBC56	PcpUBC58
segdup00388	PcpUBC57	PcpUBC58
segdup00389	PcpUBC42	PcpUBC60
segdup00390	PcpUBC43	PcpUBC60
segdup00391	PcpUBC53	PcpUBC60
segdup00392	PcpUBC40	PcpUBC61
segdup00393	PcpUBC42	PcpUBC61
segdup00394	PcpUBC47	PcpUBC61
segdup00395	PcpUBC36	PcpUBC62
segdup00396	PcpUBC54	PcpUBC62
segdup00397	PcpUBC55	PcpUBC62
segdup00398	PcpUBC34	PcpUBC64
segdup00399	PcpUBC35	PcpUBC64
segdup00400	PcpUBC23	PcpUBC66
segdup00401	PcpUBC25	PcpUBC69
segdup00402	PcpUBC70	PcpUBC73
segdup00403	PcpUBC17	PcpUBC75
segdup00404	PbrUBC54	PcpUBC03
segdup00405	PbrUBC09	PcpUBC03
segdup00406	PbrUBC06	PcpUBC04
segdup00407	PbrUBC13	PcpUBC07
segdup00408	PbrUBC12	PcpUBC08
segdup00409	PbrUBC66	PcpUBC09
segdup00410	PbrUBC25	PcpUBC09
segdup00411	PbrUBC15	PcpUBC09
segdup00412	PbrUBC30	PcpUBC09
segdup00413	PbrUBC10	PcpUBC10
segdup00414	PbrUBC37	PcpUBC10
segdup00415	PbrUBC82	PcpUBC10
segdup00416	PbrUBC19	PcpUBC11
segdup00417	PbrUBC31	PcpUBC11
segdup00418	PbrUBC64	PcpUBC11
segdup00419	PbrUBC38	PcpUBC11
segdup00420	PbrUBC11	PcpUBC12
segdup00421	PbrUBC21	PcpUBC13
segdup00422	PbrUBC55	PcpUBC13
segdup00423	PbrUBC47	PcpUBC13
segdup00424	PbrUBC20	PcpUBC13
segdup00425	PbrUBC14	PcpUBC13
segdup00426	PbrUBC68	PcpUBC13
segdup00427	PbrUBC42	PcpUBC13
segdup00428	PbrUBC64	PcpUBC13
segdup00429	PbrUBC03	PcpUBC13
segdup00430	PbrUBC56	PcpUBC13
segdup00431	PbrUBC02	PcpUBC13
segdup00432	PbrUBC62	PcpUBC13
segdup00433	PbrUBC06	PcpUBC13
segdup00434	PbrUBC06	PcpUBC13
segdup00435	PbrUBC38	PcpUBC13
segdup00436	PbrUBC38	PcpUBC13
segdup00437	PbrUBC45	PcpUBC13
segdup00438	PbrUBC16	PcpUBC14
segdup00439	PbrUBC35	PcpUBC16
segdup00440	PbrUBC34	PcpUBC16
segdup00441	PbrUBC17	PcpUBC16
segdup00442	PbrUBC36	PcpUBC17
segdup00443	PbrUBC18	PcpUBC17
segdup00444	PbrUBC23	PcpUBC18
segdup00445	PbrUBC04	PcpUBC21
segdup00446	PbrUBC66	PcpUBC21
segdup00447	PbrUBC25	PcpUBC21
segdup00448	PbrUBC80	PcpUBC21
segdup00449	PbrUBC47	PcpUBC23
segdup00450	PbrUBC14	PcpUBC23
segdup00451	PbrUBC04	PcpUBC23
segdup00452	PbrUBC22	PcpUBC23
segdup00453	PbrUBC42	PcpUBC23
segdup00454	PbrUBC03	PcpUBC23
segdup00455	PbrUBC01	PcpUBC23
segdup00456	PbrUBC52	PcpUBC23
segdup00457	PbrUBC40	PcpUBC23
segdup00458	PbrUBC45	PcpUBC23
segdup00459	PbrUBC66	PcpUBC24
segdup00460	PbrUBC25	PcpUBC24
segdup00461	PbrUBC80	PcpUBC24
segdup00462	PbrUBC01	PcpUBC25
segdup00463	PbrUBC26	PcpUBC28
segdup00464	PbrUBC22	PcpUBC30
segdup00465	PbrUBC52	PcpUBC30
segdup00466	PbrUBC35	PcpUBC33
segdup00467	PbrUBC34	PcpUBC33
segdup00468	PbrUBC17	PcpUBC33
segdup00469	PbrUBC32	PcpUBC34
segdup00470	PbrUBC19	PcpUBC35
segdup00471	PbrUBC31	PcpUBC35
segdup00472	PbrUBC64	PcpUBC35
segdup00473	PbrUBC70	PcpUBC35
segdup00474	PbrUBC69	PcpUBC36
segdup00475	PbrUBC10	PcpUBC36
segdup00476	PbrUBC37	PcpUBC36
segdup00477	PbrUBC82	PcpUBC36
segdup00478	PbrUBC64	PcpUBC37
segdup00479	PbrUBC38	PcpUBC37
segdup00480	PbrUBC20	PcpUBC37
segdup00481	PbrUBC66	PcpUBC38
segdup00482	PbrUBC25	PcpUBC38
segdup00483	PbrUBC15	PcpUBC38
segdup00484	PbrUBC41	PcpUBC38
segdup00485	PbrUBC12	PcpUBC39
segdup00486	PbrUBC41	PcpUBC39
segdup00487	PbrUBC68	PcpUBC40
segdup00488	PbrUBC43	PcpUBC40
segdup00489	PbrUBC49	PcpUBC41
segdup00490	PbrUBC50	PcpUBC41
segdup00491	PbrUBC46	PcpUBC41
segdup00492	PbrUBC55	PcpUBC42
segdup00493	PbrUBC20	PcpUBC42
segdup00494	PbrUBC60	PcpUBC42
segdup00495	PbrUBC03	PcpUBC42
segdup00496	PbrUBC63	PcpUBC42
segdup00497	PbrUBC06	PcpUBC42
segdup00498	PbrUBC70	PcpUBC42
segdup00499	PbrUBC05	PcpUBC42
segdup00500	PbrUBC51	PcpUBC42
segdup00501	PbrUBC45	PcpUBC42
segdup00502	PbrUBC48	PcpUBC43
segdup00503	PbrUBC53	PcpUBC44
segdup00504	PbrUBC23	PcpUBC48
segdup00505	PbrUBC50	PcpUBC50
segdup00506	PbrUBC09	PcpUBC51
segdup00507	PbrUBC56	PcpUBC52
segdup00508	PbrUBC55	PcpUBC53
segdup00509	PbrUBC06	PcpUBC54
segdup00510	PbrUBC26	PcpUBC55
segdup00511	PbrUBC58	PcpUBC55
segdup00512	PbrUBC07	PcpUBC55
segdup00513	PbrUBC54	PcpUBC56
segdup00514	PbrUBC09	PcpUBC56
segdup00515	PbrUBC20	PcpUBC58
segdup00516	PbrUBC69	PcpUBC62
segdup00517	PbrUBC72	PcpUBC63
segdup00518	PbrUBC19	PcpUBC64
segdup00519	PbrUBC29	PcpUBC64
segdup00520	PbrUBC28	PcpUBC64
segdup00521	PbrUBC47	PcpUBC66
segdup00522	PbrUBC04	PcpUBC66
segdup00523	PbrUBC22	PcpUBC66
segdup00524	PbrUBC03	PcpUBC66
segdup00525	PbrUBC40	PcpUBC66
segdup00526	PbrUBC22	PcpUBC69
segdup00527	PbrUBC01	PcpUBC69
segdup00528	PbrUBC52	PcpUBC69
segdup00529	PbrUBC02	PcpUBC70
segdup00530	PbrUBC02	PcpUBC70
segdup00531	PbrUBC57	PcpUBC74
segdup00532	PbrUBC18	PcpUBC75
