# Supplementary material for: Comparative and Expression Analysis of Ubiquitin Conjugating Domain-Containing Genes in Two Pyrus Species
Source: Cells. 2018 Jul 16;7(7):77. doi: 10.3390/cells7070077 (PMC6071128; doi:10.3390/cells7070077)
Supplement: Supplementary file 1 [file cells-07-00077-s001.zip › Table S2.xlsx]

## Sheet: Sheet1
Homologus		Ka	Ks	Ka/Ks
PbrUBC54	PcpUBC03	0.0300381	1.05647	0.0284325
PbrUBC09	PcpUBC03	0	0	NA
PbrUBC06	PcpUBC04	0.0027248	0	NA
PbrUBC13	PcpUBC07	0	0.00267261	0
PbrUBC12	PcpUBC08	0	0.0501859	0
PbrUBC66	PcpUBC09	0.0882469	0.281546	0.313437
PbrUBC25	PcpUBC09	0.423387	1.11859	0.378499
PbrUBC15	PcpUBC09	0.0264345	0.0425043	0.621924
PbrUBC30	PcpUBC09	0.588793	0.589138	0.999415
PbrUBC37	PcpUBC10	0.0678676	0.249153	0.272393
PbrUBC82	PcpUBC10	0.0616266	0.0728849	0.845534
PbrUBC10	PcpUBC10	0.128269	0.121265	1.05776
PbrUBC64	PcpUBC11	0.0057906	0.0164475	0.352067
PbrUBC38	PcpUBC11	0.057003	0.120539	0.472901
PbrUBC19	PcpUBC11	0.888209	1.29564	0.685535
PbrUBC31	PcpUBC11	0.932268	1.21048	0.770161
PbrUBC11	PcpUBC12	0.00519933	0.0468903	0.110883
PbrUBC03	PcpUBC13	0.0782979	1.08026	0.0724809
PbrUBC47	PcpUBC13	0.08182	1.01551	0.08057
PbrUBC14	PcpUBC13	0.0733463	0.847191	0.0865759
PbrUBC42	PcpUBC13	0.0790522	0.857372	0.0922029
PbrUBC20	PcpUBC13	0.670143	1.1745	0.570578
PbrUBC45	PcpUBC13	1.08122	1.33769	0.808274
PbrUBC62	PcpUBC13	0.910006	1.02862	0.884683
PbrUBC55	PcpUBC13	0.871574	0.95853	0.909282
PbrUBC06	PcpUBC13	0.766848	0.809115	0.947762
PbrUBC68	PcpUBC13	0.207419	0.173788	1.19352
PbrUBC02	PcpUBC13	1.07685	0.628048	1.7146
PbrUBC38	PcpUBC13	2.0573	0.907086	2.26804
PbrUBC56	PcpUBC13	1.79138	0.59583	3.00653
PbrUBC16	PcpUBC14	0.0925925	0.150159	0.616628
PbrUBC35	PcpUBC16	0.0187568	0.146658	0.127895
PbrUBC34	PcpUBC16	0.0187568	0.13328	0.140732
PbrUBC17	PcpUBC16	0.0120283	0.018649	0.644986
PbrUBC18	PcpUBC17	0.00639904	0.0275622	0.232167
PbrUBC36	PcpUBC17	0.0314858	0.115432	0.272764
PbrUBC23	PcpUBC18	0.00463859	0.0173669	0.267094
PbrUBC66	PcpUBC21	0.086852	1.41982	0.0611711
PbrUBC04	PcpUBC21	0.701364	2.24065	0.313018
PbrUBC25	PcpUBC21	0.14077	0.215969	0.651805
PbrUBC80	PcpUBC21	0.0495294	0.0625828	0.791421
PbrUBC47	PcpUBC23	0	0.0102042	0
PbrUBC01	PcpUBC23	0.00950074	1.67082	0.00568627
PbrUBC52	PcpUBC23	0.00891762	1.46777	0.00607564
PbrUBC22	PcpUBC23	0.0102013	0.72959	0.0139823
PbrUBC03	PcpUBC23	0.00583093	0.143291	0.0406928
PbrUBC04	PcpUBC23	0.00582527	0.131724	0.0442232
PbrUBC40	PcpUBC23	0.00289855	0.0636424	0.0455444
PbrUBC45	PcpUBC23	0.939058	0.841292	1.11621
PbrUBC66	PcpUBC24	0.103318	1.40609	0.0734785
PbrUBC80	PcpUBC24	0.0814543	0.159477	0.51076
PbrUBC25	PcpUBC24	0.108647	0.150059	0.724027
PbrUBC01	PcpUBC25	0.111124	0.240064	0.462894
PbrUBC26	PcpUBC28	0.00675553	0.0425344	0.158825
PbrUBC52	PcpUBC30	0	0.025607	0
PbrUBC22	PcpUBC30	0.217247	0.320136	0.678608
PbrUBC35	PcpUBC33	0.00317461	0.0321478	0.0987505
PbrUBC34	PcpUBC33	0.00317461	0.0321478	0.0987505
PbrUBC17	PcpUBC33	0.039733	0.129094	0.307784
PbrUBC32	PcpUBC34	0.00287357	0	NA
PbrUBC19	PcpUBC35	0.0591505	0.168424	0.3512
PbrUBC31	PcpUBC35	0.00744452	0.0201665	0.369153
PbrUBC64	PcpUBC35	0.939267	1.4153	0.663651
PbrUBC70	PcpUBC35	0.886532	0.730702	1.21326
PbrUBC37	PcpUBC36	0	0.0166558	0
PbrUBC10	PcpUBC36	0.0603603	0.255091	0.236623
PbrUBC69	PcpUBC36	0.167758	0.451542	0.371523
PbrUBC82	PcpUBC36	0.167758	0.451542	0.371523
PbrUBC64	PcpUBC37	0.0574975	0.143607	0.400382
PbrUBC38	PcpUBC37	0.00319873	0.00701213	0.45617
PbrUBC66	PcpUBC38	0.00188679	0.0551973	0.0341827
PbrUBC15	PcpUBC38	0.00814672	0.220717	0.0369102
PbrUBC25	PcpUBC38	0.335323	1.34299	0.249683
PbrUBC41	PcpUBC38	0.821223	1.24796	0.65805
PbrUBC12	PcpUBC39	0.00884966	0.265083	0.0333845
PbrUBC41	PcpUBC39	0.00294768	0.00966976	0.304835
PbrUBC43	PcpUBC40	0.00291829	0.0408264	0.0714805
PbrUBC68	PcpUBC40	0.107888	0.350998	0.307375
PbrUBC46	PcpUBC41	0	0.00985236	0
PbrUBC49	PcpUBC41	0.00900011	0.162503	0.0553842
PbrUBC50	PcpUBC41	0.00900011	0.150503	0.0598002
PbrUBC20	PcpUBC42	0.00565241	2.88021	0.0019625
PbrUBC06	PcpUBC42	0.65807	2.45678	0.267858
PbrUBC63	PcpUBC42	0.579042	1.58493	0.365342
PbrUBC55	PcpUBC42	0.716538	1.93263	0.370758
PbrUBC05	PcpUBC42	0.662458	1.26125	0.525238
PbrUBC51	PcpUBC42	0.823551	0.845075	0.974529
PbrUBC45	PcpUBC42	0.982716	0.823186	1.1938
PbrUBC60	PcpUBC42	1.05666	0.595284	1.77505
PbrUBC48	PcpUBC43	0.222873	0.0895678	2.48831
PbrUBC53	PcpUBC44	0.00224132	0.0220334	0.101724
PbrUBC23	PcpUBC48	0.0449332	0.237684	0.189046
PbrUBC50	PcpUBC50	0.00902606	0.00935685	0.964647
PbrUBC09	PcpUBC51	0.233593	0.440617	0.53015
PbrUBC56	PcpUBC52	0.145824	0.116093	1.25609
PbrUBC55	PcpUBC53	0	0.0145248	0
PbrUBC06	PcpUBC54	0.00272604	0.136075	0.0200334
PbrUBC58	PcpUBC55	0.030744	0.142185	0.216226
PbrUBC26	PcpUBC55	0.223056	0.860928	0.259088
PbrUBC07	PcpUBC55	0.0623504	0.204854	0.304366
PbrUBC09	PcpUBC56	0.00267201	0.142197	0.018791
PbrUBC54	PcpUBC56	0.027251	1.44136	0.0189064
PbrUBC20	PcpUBC58	0.00565241	1.94892	0.00290027
PbrUBC69	PcpUBC62	0.0582759	0.107115	0.544051
PbrUBC72	PcpUBC63	0.00859784	0.00881715	0.975127
PbrUBC28	PcpUBC64	0.151941	0.256223	0.593005
PbrUBC29	PcpUBC64	0.0639772	0.0971075	0.658829
PbrUBC19	PcpUBC64	1.64355	1.40974	1.16586
PbrUBC03	PcpUBC66	0	0.0100336	0
PbrUBC22	PcpUBC66	0.00339271	0.689535	0.00492029
PbrUBC40	PcpUBC66	0.00874645	0.18202	0.0480521
PbrUBC47	PcpUBC66	0.00582527	0.119819	0.0486171
PbrUBC04	PcpUBC66	0	0	NA
PbrUBC01	PcpUBC69	0	0.0619974	0
PbrUBC52	PcpUBC69	0.0142149	1.43863	0.00988085
PbrUBC22	PcpUBC69	0.0162771	0.72507	0.0224489
PbrUBC02	PcpUBC70	0.020612	0.181395	0.11363
PbrUBC02	PcpUBC73	0.0068092	0.0233633	0.291448
PbrUBC57	PcpUBC74	0.0133238	0.0258343	0.515742
PbrUBC18	PcpUBC75	0.0341797	0.116686	0.292921
PcpUBC35	PcpUBC01	2.37388	0.683543	3.4729
PcpUBC34	PcpUBC03	0.851207	2.5367	0.335557
PcpUBC39	PcpUBC03	0.844159	2.92441	0.288659
PcpUBC51	PcpUBC03	0.234926	0.43861	0.535616
PcpUBC54	PcpUBC03	0.875375283 1.94050234		NA
PcpUBC56	PcpUBC03	0.00267201	0.142197	0.018791
PcpUBC20	PcpUBC04	1.35411	1.50345	0.900669
PcpUBC38	PcpUBC04	0.884239	1.34764	0.65614
PcpUBC42	PcpUBC04	0.656351	2.52157	0.260294
PcpUBC48	PcpUBC04	1.83602	2.26936	0.809047
PcpUBC54	PcpUBC04	0.00546202	0.136075	0.0401398
PcpUBC59	PcpUBC04	1.96885	0.733068	2.68577
PcpUBC34	PcpUBC05	0.653858	2.42542	0.269585
PcpUBC38	PcpUBC05	0.641048	1.01633	0.630746
PcpUBC42	PcpUBC05	0.476492	1.60365	0.297129
PcpUBC44	PcpUBC05	0.808878	1.50029	0.539146
PcpUBC54	PcpUBC05	0.695534	2.32303	0.299408
PcpUBC39	PcpUBC06	0.823959	0.234454	3.51437
PcpUBC45	PcpUBC06	1.57819	1.4934	1.05678
PcpUBC62	PcpUBC07	1.79892	1.04541	1.72077
PcpUBC04	PcpUBC08	0.724554	1.73394	0.417867
PcpUBC06	PcpUBC08	0.671538	0.244561	2.74589
PcpUBC39	PcpUBC08	0.00884966	0.224714	0.0393818
PcpUBC44	PcpUBC08	0.535207	3.31691	0.161357
PcpUBC63	PcpUBC08	1.46658	0.821698	1.78481
PcpUBC34	PcpUBC09	1.0118	1.20278	0.841221
PcpUBC38	PcpUBC09	0.0882469	0.291972	0.302245
PcpUBC03	PcpUBC10	1.07249	1.77364	0.604684
PcpUBC36	PcpUBC10	0.0648657	0.262301	0.247295
PcpUBC62	PcpUBC10	0.656756	0.325932	2.01501
PcpUBC35	PcpUBC11	0.924885	1.24739	0.741458
PcpUBC37	PcpUBC11	0.0546483	0.137603	0.397144
PcpUBC63	PcpUBC11	1.13887	0.797252	1.42849
PcpUBC34	PcpUBC12	0.941643	0.739351	1.27361
PcpUBC48	PcpUBC12	1.58174	0.726494	2.17723
PcpUBC01	PcpUBC13	1.14166	1.98357	0.575558
PcpUBC04	PcpUBC13	0.776544	0.809115	0.959745
PcpUBC06	PcpUBC13	1.55884	1.45098	1.07434
PcpUBC09	PcpUBC13	1.04057	1.04822	0.992703
PcpUBC40	PcpUBC13	0.0751303	0.211903	0.354551
PcpUBC42	PcpUBC13	0.64631	0.88892	0.727073
PcpUBC49	PcpUBC13	1.08778	2.56524	0.424045
PcpUBC56	PcpUBC13	0.9896	0.864221	1.14508
PcpUBC58	PcpUBC13	0.643634	0.874769	0.735776
PcpUBC61	PcpUBC13	0.930405	1.64286	0.566334
PcpUBC64	PcpUBC13	2.11229	0.828411	2.5498
PcpUBC63	PcpUBC13	1.87155	0.850996	2.19925
PcpUBC34	PcpUBC14	0.594662	1.25471	0.473942
PcpUBC40	PcpUBC14	0.583797	1.32252	0.441428
PcpUBC44	PcpUBC14	0.700666	0.862628	0.812247
PcpUBC63	PcpUBC15	1.69366	0.621918	2.72329
PcpUBC61	PcpUBC16	1.35075	0.769949	1.75434
PcpUBC36	PcpUBC18	0.896214	1.36477	0.656677
PcpUBC48	PcpUBC18	0.0449332	0.225078	0.199634
PcpUBC20	PcpUBC19	0.0758012	0.104797	0.723318
PcpUBC42	PcpUBC19	0.111605	0.443871	0.251437
PcpUBC58	PcpUBC19	0.114016	0.415001	0.274737
PcpUBC05	PcpUBC20	0.641048	1.01633	0.630746
PcpUBC44	PcpUBC20	0.757112	1.71361	0.441824
PcpUBC45	PcpUBC20	0.0961339	0.210788	0.456069
PcpUBC09	PcpUBC21	0.0958657	1.22553	0.0782236
PcpUBC38	PcpUBC21	0.086852	1.58666	0.0547389
PcpUBC48	PcpUBC21	1.614	1.51437	1.06579
PcpUBC06	PcpUBC23	0.0463201	0.746551	0.0620455
PcpUBC13	PcpUBC23	0.08182	0.99039	0.0826139
PcpUBC61	PcpUBC23	0.619533	0.855879	0.723856
PcpUBC63	PcpUBC23	1.34404	0.717858	1.8723
PcpUBC04	PcpUBC24	0.865597	1.25303	0.690803
PcpUBC08	PcpUBC24	0.7405	1.58957	0.465848
PcpUBC21	PcpUBC24	0.0285811	0.109534	0.260934
PcpUBC34	PcpUBC24	0.701334	2.03331	0.344923
PcpUBC38	PcpUBC24	0.103318	1.40609	0.0734785
PcpUBC41	PcpUBC24	0.927236	1.55471	0.596405
PcpUBC54	PcpUBC24	0.841125	1.24461	0.675812
PcpUBC60	PcpUBC24	1.17443	1.16306	1.00978
PcpUBC13	PcpUBC25	0.184434	0.347655	0.530511
PcpUBC34	PcpUBC25	0.370611	0.974824	0.380183
PcpUBC44	PcpUBC25	1.16	0.719795	1.61157
PcpUBC54	PcpUBC25	0.950452	0.828514	1.14718
PcpUBC60	PcpUBC25	1.80539	0.418804	4.31083
PcpUBC02	PcpUBC26	0.030523	0.195999	0.15573
PcpUBC03	PcpUBC27	0.210002	0.471787	0.44512
PcpUBC07	PcpUBC27	3.37648	0.86888	3.88602
PcpUBC20	PcpUBC27	1.60164	0.821226	1.95031
PcpUBC51	PcpUBC27	0.29704	0.494967	0.60012
PcpUBC56	PcpUBC27	0.209927	0.48092	0.436512
PcpUBC05	PcpUBC28	0.929375	1.80318	0.515408
PcpUBC20	PcpUBC29	1.72993	1.70153	1.01669
PcpUBC53	PcpUBC29	0.0760261	0.221584	0.343103
PcpUBC62	PcpUBC29	1.86673	1.06145	1.75866
PcpUBC25	PcpUBC30	0.129697	0.734221	0.176646
PcpUBC27	PcpUBC30	2.44142	0.6306	3.87159
PcpUBC39	PcpUBC30	0.0572506	1.61375	0.0354768
PcpUBC44	PcpUBC30	0.560687	1.55187	0.361297
PcpUBC48	PcpUBC30	0.994323	0.876814	1.13402
PcpUBC60	PcpUBC30	1.76393	1.01266	1.74188
PcpUBC04	PcpUBC31	2.32318	0.600629	3.86792
PcpUBC10	PcpUBC31	1.14201	0.505473	2.25928
PcpUBC28	PcpUBC31	1.65933	0.79865	2.07766
PcpUBC35	PcpUBC31	1.68379	0.855646	1.96785
PcpUBC44	PcpUBC31	0.0111062	0.111405	0.0996918
PcpUBC59	PcpUBC31	1.86528	2.09256	0.891387
PcpUBC01	PcpUBC32	0.104388	0.231955	0.450036
PcpUBC13	PcpUBC32	1.22929	1.59646	0.77001
PcpUBC39	PcpUBC32	1.28551	0.67252	1.91148
PcpUBC61	PcpUBC32	1.2672	2.76276	0.458672
PcpUBC33	PcpUBC38	0.795582	1.30129	0.611378
PcpUBC34	PcpUBC44	0.557266	2.08417	0.267381
PcpUBC38	PcpUBC44	1.08696	2.08876	0.520387
PcpUBC42	PcpUBC44	0.757112	1.71361	0.441824
PcpUBC40	PcpUBC48	0.859294	1.15638	0.743093
PcpUBC44	PcpUBC48	0.949841	1.26248	0.752359
PcpUBC45	PcpUBC48	0.625931	0.309346	2.0234
PcpUBC39	PcpUBC52	0.959681	0.898535	1.06805
PcpUBC40	PcpUBC52	0.791932	1.09663	0.722152
PcpUBC42	PcpUBC52	0.680704	0.894426	0.761052
PcpUBC42	PcpUBC54	0.672481	3.18501	0.21114
PcpUBC38	PcpUBC55	1.51287	1.33592	1.13246
PcpUBC39	PcpUBC55	1.00046	0.835979	1.19675
PcpUBC44	PcpUBC55	1.83749	1.23628	1.48631
PcpUBC54	PcpUBC55	1.18554	1.23058	0.9634
PcpUBC34	PcpUBC56	0.864809	2.21272	0.390834
PcpUBC39	PcpUBC56	0.825464	1.86963	0.441513
PcpUBC51	PcpUBC56	0.231287	0.444199	0.520683
PcpUBC54	PcpUBC56	0.884482	1.9475	0.454163
PcpUBC34	PcpUBC58	0.595836	1.90176	0.313308
PcpUBC41	PcpUBC58	0.975136525 2.549667519		NA
PcpUBC42	PcpUBC58	0	0.129585	0
PcpUBC47	PcpUBC58	0.00565507	2.07697	0.00272275
PcpUBC51	PcpUBC58	2.53339	0.448601	5.6473
PcpUBC54	PcpUBC58	0.672481	4.73107	0.142141
PcpUBC57	PcpUBC58	1.68826	0.601524	2.80663
PcpUBC42	PcpUBC60	1.13393	0.826366	1.37219
PcpUBC43	PcpUBC60	0.0337388	0.155166	0.217436
PcpUBC40	PcpUBC61	0.599469	0.675811	0.887037
PcpUBC47	PcpUBC61	1.35797	1.0095	1.34519
PcpUBC36	PcpUBC62	0.50739	0.34137	1.48633
PcpUBC55	PcpUBC62	1.33706	0.860012	1.5547
PcpUBC35	PcpUBC64	1.51157	1.27215	1.1882
PcpUBC23	PcpUBC66	0.00582527	0.131724	0.0442232
PcpUBC25	PcpUBC69	0.111124	0.20497	0.542149
PcpUBC70	PcpUBC73	0.0221573	0.194681	0.113814
PcpUBC17	PcpUBC75	0.0314182	0.122951	0.255534
PbrUBC01	PbrUBC77	0	0.178952	0
PbrUBC34	PbrUBC35	0	0.0206554	0
PbrUBC49	PbrUBC50	0	0.00975624	0
PbrUBC03	PbrUBC52	0.00296957	1.49179	0.00199061
PbrUBC03	PbrUBC22	0.00339655	0.703982	0.00482477
PbrUBC01	PbrUBC47	0.00950074	1.77014	0.00536722
PbrUBC01	PbrUBC03	0.00952859	1.3309	0.00715949
PbrUBC01	PbrUBC04	0.00951929	1.28575	0.00740367
PbrUBC01	PbrUBC40	0.0153927	2.05532	0.0074892
PbrUBC40	PbrUBC52	0.0149073	1.55426	0.00959129
PbrUBC01	PbrUBC52	0.0142149	1.37737	0.0103203
PbrUBC52	PbrUBC14	0.0380406	2.86915	0.0132585
PbrUBC37	PbrUBC82	0.00296957	0.196311	0.0151269
PbrUBC01	PbrUBC22	0.0162771	0.72507	0.0224489
PbrUBC54	PbrUBC09	0.0300381	1.05647	0.0284325
PbrUBC39	PbrUBC11	0.00962323	0.274881	0.0350087
PbrUBC66	PbrUBC15	0.00814672	0.210522	0.0386978
PbrUBC41	PbrUBC12	0.0118609	0.275527	0.043048
PbrUBC03	PbrUBC47	0.00583093	0.131243	0.0444285
PbrUBC03	PbrUBC40	0.00875496	0.194261	0.0450681
PbrUBC04	PbrUBC40	0.00874645	0.18202	0.0480521
PbrUBC04	PbrUBC47	0.00582527	0.119819	0.0486171
PbrUBC34	PbrUBC41	0.10318	2.00684	0.0514142
PbrUBC40	PbrUBC47	0.00289855	0.0526532	0.0550499
PbrUBC03	PbrUBC68	0.115325	2.03209	0.0567518
PbrUBC46	PbrUBC49	0.00900011	0.150503	0.0598002
PbrUBC46	PbrUBC50	0.00900011	0.138692	0.0648929
PbrUBC07	PbrUBC26	0.195359	2.93385	0.066588
PbrUBC15	PbrUBC80	0.156583	2.24498	0.0697484
PbrUBC68	PbrUBC14	0.118184	1.57226	0.0751684
PbrUBC66	PbrUBC80	0.176188	1.24871	0.141096
PbrUBC70	PbrUBC71	0.00190114	0.0132017	0.144008
PbrUBC45	PbrUBC51	0.0316299	0.20614	0.153439
PbrUBC15	PbrUBC25	0.20907	1.1821	0.176863
PbrUBC56	PbrUBC06	0.15655	0.795881	0.1967
PbrUBC58	PbrUBC26	0.272879	1.27239	0.214462
PbrUBC35	PbrUBC17	0.0327836	0.14623	0.224193
PbrUBC37	PbrUBC10	0.0588971	0.257415	0.228802
PbrUBC66	PbrUBC25	0.335323	1.30427	0.257095
PbrUBC34	PbrUBC17	0.0327836	0.12568	0.260849
PbrUBC06	PbrUBC15	0.704521	2.6157	0.269343
PbrUBC05	PbrUBC20	0.679425	2.32863	0.29177
PbrUBC12	PbrUBC26	0.778614	2.66837	0.291794
PbrUBC41	PbrUBC09	0.853979	2.79858	0.305147
PbrUBC41	PbrUBC15	0.731738	2.3664	0.309219
PbrUBC36	PbrUBC18	0.0336205	0.106826	0.314721
PbrUBC70	PbrUBC28	0.0528752	0.163948	0.322513
PbrUBC34	PbrUBC15	0.661628	1.97137	0.335618
PbrUBC71	PbrUBC28	0.0549558	0.163552	0.336014
PbrUBC68	PbrUBC06	0.757333	2.25199	0.336294
PbrUBC63	PbrUBC06	0.849317	2.33004	0.364508
PbrUBC37	PbrUBC43	0.587441	1.54335	0.380627
PbrUBC31	PbrUBC19	0.0596789	0.155951	0.382677
PbrUBC18	PbrUBC19	0.576262	1.49588	0.385233
PbrUBC06	PbrUBC12	0.716782	1.83409	0.390812
PbrUBC16	PbrUBC17	0.487308	1.22571	0.397572
PbrUBC39	PbrUBC68	0.969368	2.4278	0.399278
PbrUBC37	PbrUBC69	0.173774	0.421605	0.412171
PbrUBC34	PbrUBC55	0.632393	1.41237	0.447753
PbrUBC58	PbrUBC07	0.0937814	0.205631	0.456066
PbrUBC61	PbrUBC05	0.23944	0.517975	0.462261
PbrUBC21	PbrUBC23	0.188731	0.40403	0.467121
PbrUBC70	PbrUBC29	0.0604824	0.127502	0.474365
PbrUBC38	PbrUBC64	0.0610237	0.126857	0.481043
PbrUBC71	PbrUBC29	0.062421	0.12713	0.490999
PbrUBC37	PbrUBC47	0.583608	1.17231	0.497828
PbrUBC70	PbrUBC72	0.945892	1.87004	0.505815
PbrUBC03	PbrUBC37	0.562673	1.05956	0.531042
PbrUBC32	PbrUBC24	0.798223	1.4872	0.536729
PbrUBC46	PbrUBC55	1.13786	2.06419	0.551241
PbrUBC05	PbrUBC06	0.878331	1.56492	0.561263
PbrUBC01	PbrUBC58	0.856898	1.51212	0.566685
PbrUBC64	PbrUBC19	0.918531	1.58403	0.579869
PbrUBC37	PbrUBC68	0.755968	1.28224	0.58957
PbrUBC58	PbrUBC45	0.964911	1.60595	0.600835
PbrUBC60	PbrUBC06	0.0753105	0.115189	0.653802
PbrUBC55	PbrUBC26	0.923879	1.3622	0.678225
PbrUBC05	PbrUBC14	0.898089	1.31368	0.683642
PbrUBC31	PbrUBC64	0.941394	1.32335	0.711374
PbrUBC38	PbrUBC19	0.885538	1.23495	0.717065
PbrUBC37	PbrUBC66	0.989146	1.3728	0.720533
PbrUBC52	PbrUBC22	0.158608	0.21621	0.733583
PbrUBC55	PbrUBC25	0.980432	1.32464	0.740152
PbrUBC37	PbrUBC15	0.849719	1.14238	0.743813
PbrUBC56	PbrUBC20	0.884096	1.15469	0.765658
PbrUBC35	PbrUBC56	0.960458	1.23414	0.778244
PbrUBC25	PbrUBC80	0.213081	0.269749	0.789923
PbrUBC56	PbrUBC60	0.242509	0.306715	0.790665
PbrUBC58	PbrUBC20	1.05769	1.32821	0.796322
PbrUBC07	PbrUBC20	0.95604	1.18322	0.808002
PbrUBC70	PbrUBC19	0.728648	0.881886	0.826238
PbrUBC31	PbrUBC38	0.941511	1.10139	0.854838
PbrUBC44	PbrUBC54	0.940316	1.07103	0.877953
PbrUBC46	PbrUBC61	1.11565	1.24853	0.893572
PbrUBC01	PbrUBC51	0.849481	0.943818	0.900047
PbrUBC04	PbrUBC51	0.858728	0.923869	0.929491
PbrUBC45	PbrUBC62	1.23057	1.29044	0.953605
PbrUBC31	PbrUBC71	0.769429	0.804407	0.956516
PbrUBC45	PbrUBC23	1.06265	1.07484	0.988662
PbrUBC56	PbrUBC14	0.969053	0.956657	1.01296
PbrUBC62	PbrUBC63	0.0897459	0.0866814	1.03535
PbrUBC21	PbrUBC74	0.0543224	0.0521383	1.04189
PbrUBC68	PbrUBC25	0.963137	0.895745	1.07524
PbrUBC04	PbrUBC45	0.935239	0.810127	1.15444
PbrUBC31	PbrUBC70	0.89298	0.761599	1.17251
PbrUBC45	PbrUBC06	1.18301	1.00185	1.18083
PbrUBC60	PbrUBC05	1.1817	0.969643	1.21869
PbrUBC45	PbrUBC15	1.25379	1.02672	1.22116
PbrUBC45	PbrUBC14	1.02444	0.8325	1.23056
PbrUBC45	PbrUBC68	1.21256	0.970148	1.24987
PbrUBC41	PbrUBC45	0.982835	0.764544	1.28552
PbrUBC10	PbrUBC82	0.0572911	0.0444748	1.28817
PbrUBC20	PbrUBC29	1.31839	0.999888	1.31854
PbrUBC35	PbrUBC21	1.11131	0.810384	1.37134
PbrUBC53	PbrUBC56	0.944971	0.688112	1.37328
PbrUBC19	PbrUBC29	0.825064	0.538238	1.5329
PbrUBC48	PbrUBC06	1.78819	1.14865	1.55678
PbrUBC52	PbrUBC60	1.13525	0.726889	1.56179
PbrUBC70	PbrUBC25	1.33326	0.83611	1.5946
PbrUBC60	PbrUBC25	1.27095	0.79155	1.60564
PbrUBC51	PbrUBC70	1.50771	0.906679	1.6629
PbrUBC55	PbrUBC21	0.986883	0.58048	1.70012
PbrUBC30	PbrUBC68	1.15162	0.674378	1.70768
PbrUBC05	PbrUBC22	1.203	0.652218	1.84447
PbrUBC60	PbrUBC14	1.07364	0.580653	1.84902
PbrUBC72	PbrUBC14	1.78834	0.910687	1.96373
PbrUBC37	PbrUBC21	1.14662	0.554274	2.06869
PbrUBC29	PbrUBC28	0.00430479	0.00199005	2.16316
PbrUBC03	PbrUBC72	1.77741	0.783269	2.26922
PbrUBC30	PbrUBC05	2.80587	0.845031	3.32043
PbrUBC53	PbrUBC21	2.08987	0.59179	3.53144
PbrUBC70	PbrUBC12	2.13716	0.519044	4.1175
PbrUBC31	PbrUBC60	3.08033	0.646652	4.7635
PbrUBC04	PbrUBC70	2.40082	0.474937	5.05503
