# Supplementary material for: Comparative and Expression Analysis of Ubiquitin Conjugating Domain-Containing Genes in Two Pyrus Species
Source: Cells. 2018 Jul 16;7(7):77. doi: 10.3390/cells7070077 (PMC6071128; doi:10.3390/cells7070077)
Supplement: Supplementary file 1 [file cells-07-00077-s001.zip › Table S3.xlsx]

## Sheet: Sheet1
Gene name	Fruit_stage1	Fruit_stage1	Fruit_stage3	Fruit_stage4	Fruit_stage5	Fruit_stage6	Fruit_stage7
PbrUBC01	147.288	278.805	319.338	371.929	285.427	175.615	195.424
PbrUBC02	40.907	29.9745	23.1369	0	21.62	0	34.8917
PbrUBC03	27.6824	34.773	3.35478	3.45644	0	3.39464	3.3728
PbrUBC04	27.3659	24.0627	0	0	0	0	4.66836
PbrUBC05	5.74067	6.31023	14.6194	5.01723	18.2158	0	24.4999
PbrUBC06	84.9639	93.3854	41.1902	79.5719	67.3569	62.5193	77.6465
PbrUBC07	27.862	37.4289	15.7586	10.8241	22.0882	10.6306	7.92165
PbrUBC08	0	8.40512	3.2439	16.711	3.03122	3.28243	0
PbrUBC11	10.3756	57.0202	0	0	0	0	0
PbrUBC13	0	0	0	12.545	5.68889	0	6.12074
PbrUBC15	139.633	238.735	579.154	596.704	793.326	725.884	152.183
PbrUBC18	8.07999	4.44043	5.71251	9.41698	13.8788	10.4047	19.5269
PbrUBC19	4.31354	2.36818	0	0	1.70812	0	21.2057
PbrUBC20	178.597	174.488	297.429	167.676	256.954	221.463	225.681
PbrUBC21	7.71106	8.47536	0	0	0	0	13.1543
PbrUBC23	6.92147	30.4301	41.1049	48.4006	49.3843	35.6514	17.711
PbrUBC24	0	0	6.48221	0	0	0	0
PbrUBC30	0	4.76642	11.0374	0	3.43792	3.72284	0
PbrUBC31	3.92136	4.31004	0	0	0	0	3.34473
PbrUBC36	2.05514	9.03536	5.2307	8.982	13.034	7.05712	24.541
PbrUBC38	12.9852	14.2723	19.279	11.3504	18.015	22.2949	0
PbrUBC40	0	45.8775	35.4122	54.7278	0	0	35.6024
PbrUBC45	7.01698	23.138	11.9065	9.47632	11.1259	12.0479	0
PbrUBC46	311.019	313.36	313.342	436.113	364.714	483.94	154.749
PbrUBC48	83.1776	59.4243	169.362	141.776	125.288	164.233	113.514
PbrUBC50	64.1945	23.5191	90.7703	0	33.9277	0	18.2516
PbrUBC51	9.12198	7.5196	5.80427	17.9405	10.8475	11.7465	5.83545
PbrUBC53	66.598	66.5447	66.7744	31.7528	33.5981	31.1851	0
PbrUBC55	32.5234	53.6206	18.3951	23.6906	34.3782	27.9205	32.3644
PbrUBC56	50.7535	0	0	0	0	0	43.2902
PbrUBC64	29.3452	8.79649	24.8963	32.6463	35.9535	9.16074	50.06
PbrUBC65	42.0366	0	23.7758	0	44.4339	36.0873	71.7104
PbrUBC71	4.38152	0	11.1518	0	6.94709	3.76142	0
PbrUBC74	158.011	104.204	53.6223	69.059	37.5801	94.9539	94.3432
PbrUBC76	0	0	12.5828	25.9281	0	0	0
PbrUBC77	0	13.7326	0	0	9.90503	0	0
PbrUBC78	39.1739	64.5852	74.7786	51.363	31.056	16.8149	16.7067
PbrUBC80	0	0	5.8482	0	0	0	0
PbrUBC81	6.78269	0	0	5.92877	0	0	0
PbrUBC82	33.5949	36.9247	47.5028	19.5769	44.3884	9.61342	19.1032
PbrUBC83	49.1753	18.0165	27.8134	35.8202	19.4924	42.2157	6.99069
PcpUBC01	28.6211	60.7377	46.8707	106.085	48.0474	35.0911	43.5932
PcpUBC02	61.1946	88.0124	45.1726	31.5315	52.9341	55.6475	70.3494
PcpUBC03	107.09	91.9842	88.4981	81.0819	82.2276	137.09	110.281
PcpUBC04	191.827	130.859	69.4469	110.087	82.0894	104.127	98.2371
PcpUBC05	75.2687	70.0354	48.8024	54.5839	64.348	58.2843	75.5885
PcpUBC08	321.086	433.879	341.057	303.787	398.11	708.712	619.166
PcpUBC09	58.7461	131.61	215.942	128.865	178.705	137.932	126.702
PcpUBC10	94.7746	90.8572	144.989	157.216	203.365	360.12	483.346
PcpUBC11	45.6057	54.1524	82.0816	49.7332	63.774	32.1534	54.1472
PcpUBC12	10.3976	0	0	0.62835	2.1769	0.754817	0
PcpUBC14	0	0	0	4.84303	0	0	0
PcpUBC15	21.516	8.32261	1.0561	9.25961	2.41208	1.85858	26.2323
PcpUBC16	0	27.1375	4.20224	0	4.29697	0	18.5499
PcpUBC17	10.1013	23.5613	11.8655	9.23775	11.4984	22.6921	26.4032
PcpUBC18	0	34.5617	18.3034	37.5316	31.5217	38.2543	28.3496
PcpUBC20	20.9232	17.1522	35.1724	15.9817	20.7912	38.4281	90.7756
PcpUBC21	0	0	1.06421	0	2.17641	0	0
PcpUBC23	160.972	871.307	96.9721	321.157	121.313	221.365	252.161
PcpUBC24	38.1294	225.171	18.0405	18.7425	6.14015	38.2055	45.1694
PcpUBC25	848.718	712.715	340.941	477.405	494.261	83.4264	46.5333
PcpUBC26	55.8331	52.4068	44.1396	46.8628	36.3675	35.1279	72.4242
PcpUBC27	0	2.15607	0.901443	2.12849	0	0.852297	0
PcpUBC29	55.9089	72.8299	65.2995	63.4629	63.3486	69.5494	80.4672
PcpUBC30	79.0268	148.564	165.166	321.379	204.684	149.122	103.098
PcpUBC33	0	38.9308	0	3.76793	1.63174	2.26315	2.34805
PcpUBC35	6.39306	0.187849	0.130898	0.618156	0.535395	0.185642	0.770427
PcpUBC36	120.272	65.7032	76.9903	80.3575	83.8482	165.751	179.378
PcpUBC37	14.1119	12.4397	28.7137	8.95458	43.3951	12.2935	7.17452
PcpUBC38	130.606	235.828	303.167	386.834	371.362	216.651	169.982
PcpUBC39	306.223	231.264	407.75	411.01	504.492	794.574	593.037
PcpUBC40	366.608	329.85	255.656	363.092	234.574	123.384	94.7226
PcpUBC41	455.874	704.258	360.634	626.126	420.824	503.435	241.392
PcpUBC42	89.3165	145.394	150.312	83.9869	163.397	112.802	156.543
PcpUBC43	46.3847	113.753	205.653	145.332	128.489	165.257	196.181
PcpUBC44	34.1121	15.0349	13.0959	19.584	9.82013	7.42914	2.56928
PcpUBC48	28.3459	31.2336	46.4306	41.1121	48.9609	28.8089	10.6749
PcpUBC49	48.3819	36.6281	45.058	32.9499	47.5056	61.2499	38.6111
PcpUBC51	2.72966	9.22375	5.30954	12.207	3.42899	7.13379	4.93427
PcpUBC52	0	29.0087	6.73799	15.9098	0	0	0
PcpUBC53	78.4324	104.515	110.791	77.1844	94.7373	148.257	170.191
PcpUBC54	93.8869	268.974	62.476	148.937	88.4552	54.526	97.2322
PcpUBC55	56.4031	135.544	44.9569	106.532	61.6677	97.1006	65.5438
PcpUBC56	46.4443	37.5289	24.9624	25.2606	35.249	47.2029	89.2021
PcpUBC57	19.8207	40.3795	7.67132	26.5502	13.5804	8.54301	1.80073
PcpUBC58	141.734	518.142	174.791	169.154	208.924	273.82	226.223
PcpUBC59	14.2722	4.19365	3.28752	3.01876	1.86757	0	0.537482
PcpUBC60	90.9815	104.26	101.06	121.511	113.814	128.134	98.6775
PcpUBC61	0	1.48483	6.20798	4.88611	10.2512	7.59449	6.66001
PcpUBC62	18.6742	37.4742	6.75199	48.5724	10.8991	4.56426	6.18633
PcpUBC64	15.7675	13.8991	8.07102	12.3873	8.25295	1.71697	0.593795
PcpUBC65	0	0	0.574233	0.225981	0.195726	0	0
PcpUBC66	174.305	1921.28	97.952	623.203	86.633	122.768	74.4911
PcpUBC67	0	46.4596	33.4186	73.9765	14.9502	66.6491	32.2697
PcpUBC68	41.3933	33.4475	21.7179	44.4015	23.8324	26.2934	11.6913
PcpUBC69	444.625	364.224	419.323	377.804	517.633	269.959	174.546
PcpUBC70	44.0151	89.2384	48.6654	96.8217	47.9194	121.421	33.1516
PcpUBC71	14.6218	14.3212	18.9608	30.6456	18.4653	20.5207	8.07858
PcpUBC72	58.6793	87.9338	36.0438	35.4613	13.514	39.1906	30.0536
PcpUBC73	8.80302	9.05317	1.80242	11.7037	1.84305	3.83435	6.63032
PcpUBC74	3.18344	3.97545	1.79248	6.15624	1.16638	3.92875	2.39772
PcpUBC75	19.2102	38.1752	12.7314	13.5644	15.0294	22.0195	19.038
PcpUBC76	108.709	87.8414	120.863	178.839	140.453	155.674	91.3476
PcpUBC77	28.8407	28.9735	19.9992	17.4073	34.5425	19.0596	26.4456
PcpUBC78	131.449	213.439	117.428	124.658	93.8839	232.138	281.025
PcpUBC79	81.7439	91.1082	71.5066	62.0212	58.7183	69.9885	53.7014
PcpUBC81	94.0988	125.805	122.344	300.253	137.908	161.215	60.9516
PcpUBC82	9.65959	2.83831	7.91122	0	14.1567	2.80497	8.73057
PcpUBC83	131.498	160.073	67.3105	74.9261	149.455	27.2746	11.3191
PcpUBC84	6.61624	9.72035	17.6108	20.7914	22.856	5.7637	10.9632
