# Supplementary material for: Comparative and Expression Analysis of Ubiquitin Conjugating Domain-Containing Genes in Two Pyrus Species
Source: Cells. 2018 Jul 16;7(7):77. doi: 10.3390/cells7070077 (PMC6071128; doi:10.3390/cells7070077)
Supplement: Supplementary file 1 [file cells-07-00077-s001.zip › Table S4.xlsx]

## Sheet: Sheet1
Orthologous gene pairs		r-value	Gene expression
PbrUBC06	PcpUBC04	0.692139	non-divergence
PbrUBC15	PcpUBC09	0.639994	non-divergence
PbrUBC30	PcpUBC09	0.79871	non-divergence
PbrUBC82	PcpUBC10	-0.630563	divergent
PbrUBC19	PcpUBC11	-0.0440728	divergent
PbrUBC31	PcpUBC11	-0.194812	divergent
PbrUBC64	PcpUBC11	0.272304	divergent
PbrUBC38	PcpUBC11	0.0353852	divergent
PbrUBC11	PcpUBC12	-0.0549027	divergent
PbrUBC36	PcpUBC17	0.572239	non-divergence
PbrUBC18	PcpUBC17	0.327517	ongoing divergent
PbrUBC23	PcpUBC18	0.663039	non-divergence
PbrUBC04	PcpUBC21	-0.414112	divergent
PbrUBC80	PcpUBC21	0.310702	ongoing divergent
PbrUBC04	PcpUBC23	0.51791	non-divergence
PbrUBC03	PcpUBC23	0.689041	non-divergence
PbrUBC01	PcpUBC23	0.163356	divergent
PbrUBC40	PcpUBC23	0.51884	non-divergence
PbrUBC45	PcpUBC23	0.6922	non-divergence
PbrUBC80	PcpUBC24	-0.218158	divergent
PbrUBC01	PcpUBC25	0.0929604	divergent
PbrUBC19	PcpUBC35	0.0762717	divergent
PbrUBC31	PcpUBC35	0.487684	ongoing divergent
PbrUBC64	PcpUBC35	0.157445	divergent
PbrUBC82	PcpUBC36	-0.715795	divergent
PbrUBC64	PcpUBC37	0.0840817	divergent
PbrUBC38	PcpUBC37	0.504282	non-divergence
PbrUBC20	PcpUBC37	0.682318	non-divergence
PbrUBC15	PcpUBC38	0.751923	non-divergence
PbrUBC50	PcpUBC41	-0.376559	divergent
PbrUBC46	PcpUBC41	0.583991	non-divergence
PbrUBC55	PcpUBC42	0.261112	divergent
PbrUBC20	PcpUBC42	0.66232	non-divergence
PbrUBC03	PcpUBC42	-0.200831	divergent
PbrUBC06	PcpUBC42	-0.297201	divergent
PbrUBC05	PcpUBC42	0.742109	non-divergence
PbrUBC51	PcpUBC42	-0.673423	divergent
PbrUBC45	PcpUBC42	0.0940803	divergent
PbrUBC48	PcpUBC43	0.682662	non-divergence
PbrUBC53	PcpUBC44	0.657751	non-divergence
PbrUBC23	PcpUBC48	0.763326	non-divergence
PbrUBC56	PcpUBC52	-0.446301	divergent
PbrUBC55	PcpUBC53	-0.0176472	divergent
PbrUBC06	PcpUBC54	0.720037	non-divergence
PbrUBC07	PcpUBC55	0.317978	ongoing divergent
PbrUBC20	PcpUBC58	-0.298378	divergent
PbrUBC19	PcpUBC64	-0.479575	divergent
PbrUBC04	PcpUBC66	0.5303	non-divergence
PbrUBC03	PcpUBC66	0.713683	non-divergence
PbrUBC40	PcpUBC66	0.537938	non-divergence
PbrUBC01	PcpUBC69	0.353893	ongoing divergent
PbrUBC02	PcpUBC70	-0.791503	divergent
PbrUBC02	PcpUBC73	0.0141377	divergent
PbrUBC18	PcpUBC75	-0.342812	divergent
